# Supplementary material for: Socioeconomic status is associated with global diabetes prevalence
Source: Oncotarget. 2017 May 16;8(27):44434–9. doi: 10.18632/oncotarget.17902 (PMC5546491; doi:10.18632/oncotarget.17902)
Supplement: Supplementary file 2 [file oncotarget-08-44434-s002.xls]

## Sheet: sheet
title	publish year	study year(s)	country	journal	sample size	HDI	prevalence(%)	male(%)	female(%)	criteria	methods
Prevalence of diabetes and its risk factors in China, 1994. National Diabetes Prevention and Control Cooperative Group	1997	1994-1995	China	Diabetes Care	213515	0.638	2.28	2.21	2.4	WHO 1985	2hrPG & OGTT
Increasing prevalence of diabetes mellitus in Oman	2002	2000	Oman	Diabet Med	5838	0.751	11.6	11.8	11.3	WHO 1999	FPG
Prevalence of diabetes and impaired fasting glucose in the Chinese adult population: International Collaborative Study of Cardiovascular Disease in Asia (InterASIA)	2003	2000-2001	China	Diabetologia	15540	0.724	5.5	5.2	5.8	ADA 2002	FPG
The prevalence and management of diabetes in Thai adults: the international collaborative study of cardiovascular disease in Asia	2003	2000	Thailand	Diabetes Care	5105	0.762	9.6	9.3	9.9	WHO 1999	FPG
Prevalence of diabetes and impaired fasting glucose in adults--United States, 1999-2000	2003	1999-2000	USA	MMWR Morb Mortal Wkly Rep	4880	0.937	8.6	9.3	8.1	ADA 1997	FPG
The burden of diabetes and impaired fasting glucose in India using the ADA 1997 criteria: prevalence of diabetes in India study (PODIS)	2004	1999-2002	India	Diabetes Res Clin Pract	41270	0.583	3.3	3.3	3.3	ADA 1997	FPG
Prevalence, incidence, predictors and outcome of type 2 diabetes in Turkey	2006	2004-2005	Turkey	Anadolu Kardiyol Derg	3401	0.766	11	11.6	12.2	ADA	FPG
Prevalence of diabetes and impaired fasting glucose in Korea: Korean National Health and Nutrition Survey 2001	2006	2001	Korea	Diabetes Care	5844	0.879	7.6	8.1	7.5	ADA 2005	FPG
Prevalence of diabetes and impaired fasting glucose in adults in the U.S. population: National Health And Nutrition Examination Survey 1999-2002	2006	1999-2002	USA	Diabetes Care	4761	0.937	9.3	10.6	8.2	ADA 2004	FPG
Prevalence and management of diabetes and associated risk factors by regions of Thailand: Third National Health Examination Survey 2004	2007	2004	Thailand	Diabetes Care	37138	0.784	6.7	6	7.4	ADA 1997	FPG
Prevalence of diabetes and impaired fasting glucose in the adult population of Iran: National Survey of Risk Factors for Non-Communicable Diseases of Iran	2008	2005	Iran	Diabetes Care	70981	0.759	7.7	/	/	ADA 2005	FPG
Prevalence of diabetes mellitus in Croatia	2008	1995-1997	Croatia	Diabetes Res Clin Pract	1653	0.766	6.1	7.1	5.2	WHO 1999	FPG
Prevalence of diabetes in the Malaysian National Health Morbidity Survey III 2006	2010	2006	Malaysia	Med J Malaysia	34539	0.825	11.6	11.9	11.3	WHO 1999	FPG
Prevalence and distribution of type 2 diabetes mellitus in Mexican adult population: a probabilistic survey	2010	2006	Mexico	Salud Publica Mex	6350	0.849	14.42	15.82	13.2	WHO 2006	FPG
Prevalence rate of diabetes mellitus and impaired fasting glycemia in Hungary: cross-sectional study on nationally representative sample of people aged 20-69 years	2010	2005-2006	Hungary	Croat Med J	1803	0.876	7.47	9.49	5.58	WHO 1999	FPG
Diabetes in Mozambique: prevalence, management and healthcare challenges	2011	2005	Mozambique	Diabetes Metab	2800	0.384	2.9	/	/	WHO 1998	FPG
Prevalence and management of diabetes and metabolic risk factors in Thai adults: the Thai National Health Examination Survey IV, 2009	2011	2009	Thailand	Diabetes Care	18629	0.648	7.5	6.6	8.3	ADA 2010	FPG
Prevalence of diabetes and impaired fasting glucose in Chinese adults, China National Nutrition and Health Survey, 2002	2011	2002	China	Prev Chronic Dis	47729	0.745	2.7	2.5	2.8	ADA 2009	FPG
Incidence of diabetes in the Polish population: results of the Multicenter Polish Population Health Status Study--WOBASZ	2011	2003-2005	Poland	Pol Arch Med Wewn	14769	0.863	6.8	7.4	6.2	the same to ADA 2009	FPG
A first national prevalence estimate of diagnosed and undiagnosed diabetes in France in 18- to 74-year-old individuals: the French Nutrition and Health Survey 2006/2007	2011	2006-2007	France	Diabet Med	3115	0.96	5.1	6.6	3.5	WHO 1999	FPG
Prevalence of Diabetes and Prediabetes according to Fasting Plasma Glucose and HbA1c	2013	2011	Korea	Diabetes Metab J	5020	0.897	10.5	12.6	8.5	ADA 2010	FPG
Trends in the prevalence of diabetes and impaired fasting glucose in association with obesity in Iran: 2005-2011	2014	2011	Iran	Diabetes Res Clin Pract	11867	0.707	11.37	9.9	12.86	ADA 2010	FPG
TYPE 2: Prevalence of diabetes in Northern African countries: the case of Tunisia	2014	2005	Tunisia	BMC Public Health	7700	0.766	15.1	16.1	14.1	WHO 1999	FPG
Prevalence, sociodemographic distribution, treatment and control of diabetes mellitus in Panama	2013	2012	Panama	Diabetol Metab Syndr	3590	0.78	7.7	8.2	7.9	ADA 2010	FPG & HbA1c
Diabetes and impaired glucose tolerance in Jordan: prevalence and associated risk	1998	not mentioned	Jordan	Journal of Internal Medicine	2836	0.721	13.4	14.9	12.5	WHO 1985	FPG & OGTT
Non-insulin-dependent diabetes in Kuwait: prevalence rates and associated risk factors	1998	1995-1996	Kuwait	Diabetes Res Clin Pract	3003	0.848	14.8	14.7	14.8	WHO 1985	FPG & OGTT
Prevalence of diabetes and ethnic differences in cardiovascular risk factors. The 1992 Singapore National Health Survey	1999	1992	Singapore	Diabetes Care	3568	0.878	8.4	8.6	8.1	WHO 1985	FPG & OGTT
Population-based study of diabetes and risk characteristics in Turkey: results of the turkish diabetes epidemiology study (TURDEP)	2002	1997-1998	Turkey	Diabetes Care	24788	0.735	7.2	6.2	8	WHO 1985	FPG & OGTT
The burden of diabetes and impaired glucose tolerance in India using the WHO 1999 criteria: prevalence of diabetes in India study (PODIS)	2004	1999-2002	India	Diabetes Res Clin Pract	18363	0.583	4.3	4.4	4.5	WHO 1999	FPG & OGTT
Increasing prevalence of Type 2 diabetes mellitus in all ethnic groups in Mauritius	2005	1998	Mauritius	Diabet Med	6291	0.761	17.9	18.3	17.6	WHO 1999	FPG & OGTT
Increasing prevalence of Type 2 diabetes mellitus in all ethnic groups in Mauritius	2005	1992	Mauritius	Diabet Med	6616	0.821	15.2	15.5	15	WHO 1999	FPG & OGTT
An epidemiologic study on the prevalence of diabetes, glucose intolerance, and metabolic syndrome in the adult population of the Republic of Cyprus	2006	2003-2005	Cyprus	Diabetes Care	1200	0.899	10.3	/	/	WHO 1999	FPG & OGTT
Prevalence, awareness and control of diabetes in the Seychelles and relationship with excess body weight	2007	2004	Seychelles	BMC Public Health	1255	0.842	11.5	11	12.1	ADA 2004	FPG & OGTT
Prevalence and projections of diabetes and pre-diabetes in adults in Sri Lanka--Sri Lanka Diabetes, Cardiovascular Study (SLDCS)	2008	2005-2006	Sri Lanka	Diabet Med	5000	0.749	10.9	9.8	10.9	ADA 2003 & WHO 1999	FPG & OGTT
Prevalence of diabetes mellitus and metabolic syndrome in Slovakia	2008	2003-2005	Slovakia	Diabetes Res Clin Pract	1517	0.856	7	6.4	7.7	ADA 2004	FPG & OGTT
Prevalence of diagnosed and undiagnosed diabetes mellitus and its risk factors in a population-based study of Qatar	2009	2007-2008	Qatar	Diabetes Res Clin Pract	1117	0.91	16.7	15.2	18.1	WHO expert group	FPG & OGTT
Prevalence of diabetes among men and women in China	2010	2007-2008	China	NEJM	46239	0.772	9.7	10.6	8.8	WHO 1999	FPG & OGTT
Prevalence of diabetes and impaired glucose regulation in Estonia	2011	2008-2009	Estonia	Diabet Med	495	0.861	7	7.9	6.5	WHO 1999	FPG & OGTT
Twelve-year trends in the prevalence and risk factors of diabetes and prediabetes in Turkish adults	2013	2010	Turkey	Eur J Epidemiol	26499	0.679	16.5	16	17.2	the same to WHO 1999	FPG & OGTT
TYPE 2: First diabetes prevalence study in Portugal: PREVADIAB study	2010	2009	Portugal	Diabet Med	5167	0.791	11.7	14.2	9.5	WHO 1999	FPG & OGTT
Prevalence and Control of Diabetes in Chinese Adults	2013	2010	China	JAMA	98658	0.663	11.6	12.1	11	ADA 2010	FPG, OGTT & HbA1c
Prevalence of diagnosed and undiagnosed diabetes and prediabetes in New Zealand: findings from the 2008/09 Adult Nutrition Survey	2013	2008-2009	New Zealand	N Z Med J	3348	0.904	7	8.3	5.8	ADA 2010	HbA1c
The rising prevalence of diabetes and impaired glucose tolerance: the Australian Diabetes, Obesity and Lifestyle Study	2002	1999-2000	Australia	Diabetes Care	11247	0.938	7.4	8	6.8	WHO 1999	OGTT
Prevalence and predictors of undiagnosed diabetes mellitus in Indonesia	2010	2007	Indonesia	Acta Med Indones	18956	0.734	5.6	/	/	WHO 1999	OGTT
Prevalence of diabetes mellitus and impaired glucose regulation in Spain: the Di@bet.es Study	2011	2009-2010	Spain	Diabetologia	5072	0.862	13.8	/	/	WHO 1999	OGTT
